# Supplementary material for: Synthesis of Poly(ethylene furanoate) Based Nanocomposites by In Situ Polymerization with Enhanced Antibacterial Properties for Food Packaging Applications
Source: Polymers (Basel). 2023 Nov 23;15(23):4502. doi: 10.3390/polym15234502 (PMC10708257; doi:10.3390/polym15234502)
Supplement: Supplementary file 1 [file polymers-15-04502-s001.zip]

Archive with 1 entries (1 files):
- polymers-2687143-supplementary.pdf
